# Supplementary material for: Phenotypic and morphometric characterization of local muscovy ducks raised in West Africa, Benin
Source: PLoS One. 2025 Dec 31;20(12):e0338829. doi: 10.1371/journal.pone.0338829 (PMC12755831; doi:10.1371/journal.pone.0338829)
Supplement: S1 Excel — (XLSX) [file pone.0338829.s008.xlsx]

## Sheet: SCF
	BW	Body Length	Trunk Length	Wattle Length	Beak Length	Head Length	Neck Length	Head Width	Thoracic Cage Width	White Feathers Length	Shank Length	Foot Diameter	Tarsus Length	Leg Length	Keel Length	Chest Height	Forearm Length	Wing Length	Tarsus Diameter	Webbing Width	Thoracic Circumference	Shank Circumference	Beak Width
BW		0.679***	0.390***	0.105ns	0.222***	-0.010ns	0.265***	0.264***	0.173**	0.276***	0.209***	0.216***	0.514***	0.267***	0.469***	0.259***	0.348***	0.154*	0.095ns	0.298***	0.295***	0.287***	0.082ns
Body Length	0.693***		0.429***	0.453***	0.149*	-0.194**	0.114ns	0.363***	0.007ns	0.194**	-0.010ns	0.544***	0.523***	0.298***	0.547***	0.103ns	0.340***	-0.054ns	0.131*	0.396***	0.024ns	-0.117ns	-0.068ns
Trunk Length	0.504***	0.668***		0.017ns	0.143*	0.244***	0.060ns	-0.032ns	-0.077ns	0.407***	0.116ns	-0.059ns	0.035ns	-0.015ns	0.051ns	0.128*	0.210***	0.105ns	0.023ns	-0.090ns	0.231***	0.192**	0.164**
Wattle Length	0.240**	0.650***	0.589***		-0.388***	-0.384***	-0.223***	0.269***	-0.500***	-0.277***	-0.234***	0.737***	0.166**	-0.017ns	0.327***	-0.409***	-0.003ns	-0.321***	-0.085ns	0.510***	-0.631***	-0.481***	-0.196**
Beak Length	-0.101ns	-0.469***	-0.470***	-0.717***		0.102ns	0.072ns	-0.022ns	0.236***	0.378***	0.146*	-0.186**	0.037ns	0.093ns	0.009ns	0.196**	0.529***	0.186**	0.153*	-0.120ns	0.413***	0.338***	0.042ns
Head Length	-0.130ns	-0.417***	-0.194*	-0.273***	0.160ns		-0.089ns	-0.442***	-0.069ns	0.341***	0.183**	-0.687***	-0.375***	-0.488***	-0.437***	-0.142*	-0.090ns	0.276***	-0.220***	-0.380***	0.230***	0.349***	0.180**
Neck Length	0.479***	0.330***	0.055ns	-0.236**	0.229**	-0.095ns		0.119ns	0.387***	0.161**	-0.179**	0.053ns	0.217***	0.499***	0.480***	0.524***	0.374***	0.255***	0.188**	-0.114ns	0.458***	0.107ns	0.048ns
Head Width	0.712***	0.725***	0.418***	0.439***	-0.172*	-0.279***	0.455***		0.046ns	-0.288***	0.126*	0.471***	0.275***	0.540***	0.445***	0.292***	0.220***	-0.123*	0.151*	0.321***	0.006ns	-0.100ns	-0.127*
Thoracic Cage Width	0.391***	0.068ns	-0.129ns	-0.483***	0.346***	0.199*	0.588***	0.304***		0.195**	0.054ns	-0.082ns	0.328***	0.560***	0.236***	0.643***	0.179**	0.092ns	0.298***	-0.006ns	0.495***	0.267***	0.135*
White Feathers Length	0.410***	0.108ns	-0.023ns	-0.412***	0.383***	0.063ns	0.550***	0.351***	0.663***		-0.110ns	-0.214***	-0.161**	0.149*	0.166**	0.378***	0.245***	0.199**	0.007ns	-0.236***	0.321***	0.338***	0.213***
Shank Length	-0.483***	-0.551***	-0.210*	-0.080ns	-0.032ns	0.510***	-0.619***	-0.508***	-0.204*	-0.330***		-0.211***	0.308***	-0.160**	-0.162**	-0.130*	-0.029ns	0.064ns	0.216***	0.274***	0.098ns	0.263***	0.057ns
Foot Diameter	0.373***	0.727***	0.480***	0.802***	-0.589***	-0.388***	0.060ns	0.584***	-0.301***	-0.134ns	-0.357***		0.407***	0.431***	0.586***	0.030ns	0.157*	-0.330***	0.360***	0.578***	-0.410***	-0.415***	-0.189**
Tarsus Length	-0.087ns	0.120ns	0.066ns	0.153ns	-0.105ns	-0.162ns	-0.018ns	-0.063ns	-0.157ns	-0.218**	0.085ns	0.077ns		0.401***	0.450***	0.110ns	0.175**	-0.054ns	0.135*	0.590***	0.107ns	-0.071ns	-0.069ns
Leg Length	0.634***	0.502***	0.185*	-0.065ns	0.195*	-0.437***	0.672***	0.726***	0.494***	0.623***	-0.699***	0.276***	-0.105ns		0.668***	0.741***	0.406***	-0.075ns	0.324***	0.235***	0.263***	0.046ns	0.018ns
Keel Length	0.445***	0.641***	0.346***	0.359***	-0.186*	-0.461***	0.403***	0.494***	0.105ns	0.163*	-0.366***	0.423***	0.238**	0.494***		0.430***	0.378***	-0.008ns	0.170**	0.363***	0.072ns	-0.095ns	-0.069ns
Chest Height	0.585***	0.295***	0.089ns	-0.371***	0.409***	-0.207*	0.672***	0.538***	0.668***	0.710***	-0.604***	-0.076ns	-0.196*	0.883***	0.280***		0.197**	0.094ns	0.272***	-0.135*	0.512***	0.340***	0.149*
Forearm Length	0.311***	0.192*	0.290***	-0.047ns	0.152ns	0.031ns	0.432***	0.415***	0.354***	0.434***	-0.134ns	-0.022ns	-0.128ns	0.462***	0.307***	0.479***		0.194**	0.212***	0.068ns	0.345***	0.093ns	0.037ns
Wing Length	-0.186*	-0.555***	-0.342***	-0.752***	0.605***	0.506***	0.276***	-0.319***	0.480***	0.392***	0.229**	-0.793***	-0.148ns	-0.035ns	-0.248**	0.285***	0.386***		-0.085ns	-0.384***	0.315***	0.221***	0.085ns
Tarsus Diameter	0.546***	0.390***	0.209*	0.103ns	0.026ns	-0.206*	0.300***	0.644***	0.439***	0.321***	-0.358***	0.089ns	-0.067ns	0.597***	0.199*	0.565***	0.251**	-0.088ns		0.046ns	0.096ns	0.102ns	-0.029ns
Webbing Width	0.419***	0.435***	0.378***	0.556***	-0.509***	0.080ns	-0.120ns	0.473***	0.012ns	-0.104ns	0.069ns	0.548***	0.005ns	0.028ns	0.043ns	-0.123ns	-0.082ns	-0.459***	0.308***		-0.333***	-0.224***	-0.113ns
Thoracic Circumference	0.079ns	-0.226**	-0.228**	-0.644***	0.627***	0.083ns	0.425***	-0.147ns	0.438***	0.388***	-0.038ns	-0.562***	0.163*	0.221**	0.093ns	0.436***	0.303***	0.651***	0.024ns	-0.457***		0.213***	0.072ns
Shank Circumference	0.168*	-0.295***	-0.202*	-0.744***	0.612***	0.311***	0.320***	-0.061ns	0.647***	0.646***	-0.029ns	-0.590***	-0.261**	0.315***	-0.144ns	0.585***	0.224**	0.638***	0.142ns	-0.314***	0.546***		0.286***
Beak Width	0.505***	0.318***	0.145ns	-0.051ns	0.157ns	-0.050ns	0.476***	0.483***	0.383***	0.508***	-0.398***	0.215**	-0.113ns	0.589***	0.297***	0.565***	0.428***	0.062ns	0.206*	0.033ns	0.102ns	0.319***
